# Supplementary material for: Longitudinal Associations of Adherence to the World Cancer Research Fund/American Institute for Cancer Research (WCRF/AICR) Lifestyle Recommendations with Quality of Life and Symptoms in Colorectal Cancer Survivors up to 24 Months Post-Treatment
Source: Cancers (Basel). 2022 Jan 14;14(2):417. doi: 10.3390/cancers14020417 (PMC8774035; doi:10.3390/cancers14020417)
Supplement: Supplementary file 1 [file cancers-14-00417-s001.zip]

Archive with 1 entries (1 files):
- cancers-1504908-supplementary.pdf
